# Supplementary material for: Hydrogel-in-hydrogel live bioprinting for guidance and control of organoids and organotypic cultures
Source: Nat Commun. 2023 May 30;14:3128. doi: 10.1038/s41467-023-37953-4 (PMC10229611; doi:10.1038/s41467-023-37953-4)
Supplement: Supplementary file 10 — Source Data [file 41467_2023_37953_MOESM10_ESM.xlsx]

## Sheet: Fig. 1b
Figure 1b. Diffusion in matrigel.
Dextran type	40 kDa	500 kDa
sample 1	2.69	1.48
sample 2	2.32	1.02
sample 3	2.55	1.93

## Sheet: Fig. 1d
Figure 1d. Minimum line width.
Dextran type	lines	spiral
sample 1	1.372	1.667
sample 2	1.045	1.329
sample 3	1.213	0.983
sample 4	1.305	1.197
sample 5	1.125	1.02
sample 6	0.885	1.169
sample 7	1.122	1.327
sample 8	1.293	1.34
sample 9	1.372	1.089
sample 10	1.403	1.251
sample 11	1.445	1.535
sample 12	1.403	1.177
sample 13	1.564	1.348
sample 14	1.368	1.824
sample 15	1.162	1.951
sample 16	1.323	1.597
sample 17	1.365	1.489
sample 18	1.444	1.535
sample 19	1.506	1.377
sample 20	1.474	2.126
sample 21	1.444	1.356
sample 22	1.503	1.563
sample 23	1.536	1.672
sample 24	1.744	1.577
sample 25	1.383	1.155
sample 26	1.383	1.368
sample 27	1.413	1.12
sample 28	1.473	1.401
sample 29	1.564	1.037
sample 30	1.293	1.422

## Sheet: Fig. 1g
Figure 1g. Swelling during time. The quantification show the mean of the ratio day2 vs day0 calculated per each hydrogel at different Z-stack.
SAMPLES	1			2			3
Z-stack ratio	0.972179	0.918605	0.97712	0.95303	0.985008	0.974889	0.967963	0.949616	0.961655

## Sheet: Fig. 1h
Figure 1h. Hydrogel Young's Modulus upon hydrogel-in-hydrogel printing and evaluated at day 0 and day 2.
Days	0	2
sample 1	10.8	10.6
sample 2	11.7	11.8
sample 3	10.8	10.7

## Sheet: Fig. 2c
Figure 2c. Neural axon number.
	Neural axon number per mm2
sample 1	4670.86
sample 2	3396.99
sample 3	6130.96
sample 4	4087.3
sample 5	4181.04

## Sheet: Fig. 2f
Figure 2f. Neural Axon directionality.
		No bioprinting					Bioprinted Hydrogels
	Degrees	Sample 1	Sample 2	Sample 3	Sample 4		Sample 1	Sample 2	Sample 3	Sample 4	Sample 5
	-90	0.00428465	0.00450868	0.0087243	0.00722876		0.0107657	0.00434148	0.0139726	0.0112601	0.0100454
	-88	0.00396911	0.00168896	0.00736918	0.0061993		0.000993086	0.000670785	0.000682218	0.00569915	0.00519456
	-86	0.00513628	0.00249814	0.00900806	0.00709497		0.00963179	0.00211165	0.0043884	0.00776837	0.00746924
	-84	0.00609837	0.00292685	0.00925855	0.00747166		0.0033995	0.00158191	0.00517805	0.00683952	0.00820197
	-82	0.00686069	0.00304	0.00920313	0.00722034		0.00589203	0.00162971	0.0049421	0.00670349	0.00808378
	-80	0.00537457	0.00319006	0.00884003	0.00753328		0.00435394	0.00168785	0.00472164	0.00575664	0.00667497
	-78	0.00453557	0.00285769	0.00882787	0.00817762		0.00593334	0.00201307	0.00498682	0.00543681	0.00658487
	-76	0.00363516	0.00257412	0.0078123	0.00798957		0.00417364	0.00273462	0.00300032	0.00472643	0.00560788
	-74	0.00304181	0.00249354	0.00812263	0.00828062		0.00468544	0.0026702	0.0030277	0.00554126	0.00522424
	-72	0.00273572	0.00318749	0.00805279	0.00885972		0.00322992	0.00242895	0.00209481	0.00654057	0.00471651
	-70	0.00472898	0.0034611	0.00995723	0.00908266		0.00285106	0.00204049	0.0034722	0.00649878	0.00559556
	-68	0.00494202	0.00283562	0.0101648	0.0111725		0.00263004	0.00160055	0.00372326	0.00744754	0.00730644
	-66	0.00568532	0.00251954	0.00789443	0.0108269		0.00376677	0.00211135	0.00407692	0.00767804	0.00678006
	-64	0.00530141	0.00347308	0.00747777	0.00963859		0.00556665	0.00227973	0.00410982	0.00872433	0.00825554
	-62	0.003343	0.00313727	0.00790882	0.0100343		0.00488819	0.00201743	0.00281934	0.00652326	0.00766369
	-60	0.00402219	0.00378749	0.00854883	0.0087193		0.0077494	0.00265352	0.00337676	0.00646452	0.00754764
	-58	0.00399198	0.00447477	0.00806378	0.00916022		0.00725818	0.00334836	0.00443972	0.00629788	0.00615895
	-56	0.00399917	0.00349911	0.00719899	0.00896386		0.00756907	0.00390292	0.00280515	0.00760616	0.0056208
	-54	0.00651062	0.00377059	0.00792198	0.0096353		0.00574147	0.00438195	0.00448338	0.00872481	0.00666619
	-52	0.00614506	0.00466916	0.00746878	0.0108495		0.00735441	0.00626851	0.00321173	0.00870076	0.00635713
	-50	0.00528277	0.00471874	0.0086543	0.0116156		0.00655313	0.00422236	0.00392925	0.00731882	0.00622496
	-48	0.00530937	0.00541991	0.00823793	0.0103159		0.00410191	0.0055654	0.00187885	0.00527229	0.0050297
	-46	0.00485621	0.00753823	0.00908849	0.0112899		0.00740592	0.00705706	0.00585862	0.00651345	0.00642251
	-44	0.0032315	0.0063958	0.00851635	0.0126689		0.00240427	0.00377577	0.00430787	0.0050064	0.00437815
	-42	0.00407511	0.00788229	0.00827095	0.0190414		0.0023143	0.00637627	0.00643371	0.00562672	0.0052658
	-40	0.00370521	0.00702287	0.00812805	0.0204951		0.00536672	0.00773265	0.0088455	0.00655165	0.00611114
	-38	0.00395706	0.00527785	0.00851829	0.0187617		0.0032996	0.00517859	0.0075164	0.00606157	0.00629228
	-36	0.00414232	0.00691703	0.00922588	0.0157768		0.00300242	0.0052531	0.00637133	0.00540749	0.005687
	-34	0.00370687	0.00914925	0.00830845	0.0144802		0.00429604	0.00705	0.00916132	0.00700939	0.00827484
	-32	0.00384841	0.00700728	0.00877885	0.0173524		0.00370399	0.00803896	0.00865239	0.00941255	0.0101888
	-30	0.00411183	0.00819514	0.00880867	0.0175591		0.00473627	0.00881135	0.0103804	0.00940625	0.00735345
	-28	0.00461496	0.0154079	0.00787476	0.0175596		0.0052767	0.0106785	0.00979433	0.0106126	0.00616274
	-26	0.00557928	0.0164292	0.00798952	0.0162109		0.00504225	0.0106463	0.00637749	0.00971618	0.00615485
	-24	0.00537986	0.00897131	0.00942988	0.0187143		0.00556467	0.0122348	0.00836623	0.0105813	0.00709072
	-22	0.00499445	0.0114301	0.00877403	0.0191149		0.00648057	0.0155369	0.00833346	0.0108247	0.00732396
	-20	0.00582603	0.0175213	0.00982328	0.0205285		0.00637461	0.0177109	0.0105584	0.0105089	0.00817347
	-18	0.00652973	0.0196987	0.0105876	0.0178026		0.00435448	0.0185542	0.0100571	0.00997567	0.0084713
	-16	0.00800876	0.0175095	0.00993267	0.0156807		0.00975693	0.017493	0.0133658	0.010109	0.00659853
	-14	0.011268	0.0162659	0.00898444	0.0190219		0.0120618	0.0209195	0.0108959	0.010114	0.00537426
	-12	0.0137632	0.0255738	0.00913842	0.018379		0.026319	0.0302277	0.019817	0.0109914	0.00732687
	-10	0.0131292	0.0221332	0.0081934	0.0164735		0.0224439	0.0275998	0.0237153	0.0120644	0.00938864
	-8	0.0147273	0.0289613	0.00913186	0.0147505		0.0421788	0.0390938	0.0199025	0.0125946	0.0110193
	-6	0.013312	0.0315008	0.0105068	0.0153693		0.0468285	0.0517053	0.0119792	0.0141945	0.0108802
	-4	0.0112306	0.0402278	0.0126728	0.0165104		0.0309329	0.0584099	0.0135487	0.0250632	0.020583
	-2	0.013278	0.0380034	0.0135895	0.0157281		0.0894935	0.090412	0.0415516	0.0584802	0.0828525
	0	0.0142991	0.0320366	0.0154282	0.0146267		0.0888722	0.0904181	0.0414088	0.0798895	0.127783
	2	0.0194407	0.0265646	0.0158809	0.0128376		0.0165405	0.0572988	0.0265189	0.0567735	0.0603971
	4	0.033579	0.0283784	0.0144017	0.0122363		0.0392532	0.0430211	0.0295194	0.0294971	0.026065
	6	0.0240289	0.0390909	0.0150313	0.0129963		0.0431567	0.0352847	0.0187473	0.0257893	0.0180425
	8	0.0172374	0.0457798	0.0139243	0.0133996		0.0248604	0.0362239	0.0266697	0.0234721	0.0156748
	10	0.0156403	0.0345732	0.0136032	0.0136708		0.0264471	0.0247475	0.0229007	0.0277078	0.0192531
	12	0.0162639	0.0304643	0.0133628	0.0121466		0.0180203	0.0161159	0.0377494	0.0217389	0.0168896
	14	0.0174368	0.0306524	0.0135855	0.0109114		0.0158073	0.0142372	0.0232727	0.0166316	0.0127011
	16	0.0309406	0.0328167	0.0145523	0.0118473		0.0128787	0.00978875	0.0308497	0.0121171	0.0117392
	18	0.0327414	0.0268433	0.0132823	0.0123362		0.0121365	0.00893967	0.0244184	0.0103231	0.0109491
	20	0.0257214	0.0158424	0.0140626	0.0121032		0.010142	0.00831615	0.0224221	0.0107109	0.0109718
	22	0.0185562	0.011189	0.0170042	0.00988828		0.00722491	0.00626638	0.024742	0.0099838	0.011514
	24	0.0183165	0.00964094	0.0176731	0.0100363		0.00579528	0.00506868	0.0260535	0.00886688	0.0115476
	26	0.0227528	0.0110609	0.0172612	0.0105695		0.00696849	0.00568523	0.0274082	0.0084968	0.0101873
	28	0.0268907	0.0113343	0.0150567	0.00953479		0.00844303	0.00451132	0.0187179	0.00699039	0.00837857
	30	0.0281477	0.0107902	0.0179491	0.00860574		0.00923378	0.00377553	0.0192166	0.00902992	0.0107635
	32	0.0193324	0.011118	0.0168413	0.0089027		0.00906681	0.00349018	0.0150858	0.0102327	0.0111506
	34	0.0186099	0.0111775	0.0174856	0.00986359		0.00689282	0.00298967	0.0124672	0.0115721	0.00920635
	36	0.0270324	0.0115517	0.0146448	0.0104538		0.00873201	0.00300685	0.0161695	0.0127351	0.0113382
	38	0.0355234	0.00930577	0.0179697	0.00998357		0.0108436	0.0025793	0.0140547	0.010851	0.00985576
	40	0.0251015	0.00671281	0.0148014	0.00907238		0.00975016	0.00337753	0.0144389	0.00816547	0.00832525
	42	0.0173283	0.00811252	0.0143762	0.00839519		0.00593543	0.00161683	0.00898968	0.00542312	0.00708173
	44	0.0135788	0.0079161	0.0189381	0.00852943		0.0112284	0.00432714	0.0188565	0.00936659	0.00948188
	46	0.0113896	0.00524345	0.014424	0.00898494		0.00528295	0.00265243	0.0155134	0.0066473	0.00689135
	48	0.0142018	0.00511181	0.0169255	0.0114629		0.00572309	0.00242779	0.0115142	0.0069382	0.00664267
	50	0.0186695	0.00665819	0.0145237	0.0124187		0.00820082	0.00227153	0.00863183	0.00574726	0.00753503
	52	0.019578	0.007557	0.0151762	0.00998723		0.00732092	0.00210419	0.00688581	0.00490652	0.00654379
	54	0.0114936	0.00763925	0.0133237	0.00883441		0.00769181	0.00235594	0.00367954	0.00417669	0.00611042
	56	0.0118383	0.00523756	0.0110958	0.00803844		0.00877077	0.00204705	0.00297161	0.00593456	0.00497636
	58	0.0126849	0.00318872	0.0139743	0.00802641		0.00738898	0.00252788	0.00271713	0.007877	0.0064603
	60	0.0126117	0.00274003	0.0136486	0.00783608		0.00701608	0.00285617	0.00310419	0.00659232	0.00543724
	62	0.00766908	0.00290605	0.013444	0.00761333		0.00587843	0.00371302	0.00514779	0.00559841	0.00656812
	64	0.0111602	0.00318911	0.0128816	0.00658366		0.00501588	0.0042961	0.00510974	0.00505804	0.00725376
	66	0.00844432	0.00375428	0.0109733	0.00606844		0.00520053	0.0050988	0.00441412	0.0054731	0.00774023
	68	0.00600923	0.00358869	0.0107247	0.00582201		0.00460489	0.00560744	0.00606009	0.004959	0.00572564
	70	0.00739933	0.00308107	0.00896596	0.00575224		0.00565129	0.00511707	0.00444996	0.00585382	0.00705842
	72	0.00611059	0.00303289	0.00942715	0.00561267		0.00478464	0.00401758	0.00261965	0.00661297	0.00687743
	74	0.00677164	0.00344865	0.00723817	0.00536485		0.00418476	0.00271792	0.00262009	0.00667736	0.00712958
	76	0.00712395	0.00288208	0.00790855	0.00574879		0.00466206	0.0023896	0.00267189	0.00787474	0.00632439
	78	0.00596753	0.00260398	0.00800325	0.00597738		0.00435679	0.00203847	0.00204784	0.00814645	0.00701239
	80	0.00757864	0.00235623	0.00831338	0.00593746		0.00197602	0.00155742	0.00305818	0.00866317	0.00623704
	82	0.00771392	0.00274679	0.00879663	0.00611025		0.00376856	0.00327584	0.00272683	0.00715803	0.00711093
	84	0.00622327	0.0028801	0.00817832	0.00632526		0.00393105	0.00217062	0.00325872	0.00657525	0.00629302
	86	0.00436648	0.00294097	0.00722334	0.00597822		0.000867544	0.000569968	0.00103545	0.00454888	0.00434439
	88	0.00428465	0.00450868	0.0087243	0.00722876		0.0107657	0.00434148	0.0139726	0.0112601	0.0100454

## Sheet: Fig. 3 c
Figure 3c . Hydrogel Young's modulus
Laser Power	300 µW		500 µW
Sample	4-arm	8-arm	4-arm	8-arm
	9.48	12.79	18.06	21.23
	8.44	12.98	18.77	22.27
	9.65	13.03	18.62	21.37
	9.8	12.91	18.23	21.78
	9.52	12.74	19.46	21.44
	9.41	13.28	18.84	21.45
	9.41	12.84	19.36	21.01
	9.2	12.52	18.37	21.17
	9.56	12.59	18.54	21.25
	9.43	12.97	18.52	21.39
	9.62	12.66	18.03	21.15
	9.51	12.54	18.78	21.25
				21.08
				21.62
				21.39
				21.17

## Sheet: Fig. 3 e
Figure 3e . Nuclei out from pillars
Hydrogel type	4-arm	8-arm
Sample
numebr 1	32	0
numebr 2	43	2
numebr 3	26	0
numebr 4	22	1
numebr 5		0

## Sheet: Fig. 4d
Figure 4d . SIO area ratio.
Days	1	2	3	4	5	6
sample 1	1.06818	1.50279	2.01116	2.91989	5.62404	8.33173
sample 2	1.21463	1.78478	2.83461	4.04711	6.6548	14.0338
sample 3	1.3125	2.92146	4.23927	6.05845	14.9558	19.8212
sample 4	1.86575	2.38584	4.89027	9.21593	10.0928	13.157
sample 5	1.57876	2.21522	3.86564	6.2176
sample 6	1.82878	3.10415	6.72577	6.60119
sample 7	1.77653

## Sheet: Fig. 4e
Figure 4e . Occupied central area, ratio on central area.
Days	1	2	3	4	5
sample 1	1.12008	1.70971	1.92896	5.74872	2.44604
sample 2	1.13867	1.66295	3.86734	7.15945	11.9161
sample 3	1.19328	2.66542	4.53851	9.00569	7.20379
sample 4	1.98951	3.10291	5.02084	5.41338
sample 5	1.58872	2.14486	3.30625
sample 6	1.59292	1.69002	2.20197
sample 7	1.1891	1.6124
sample 8	1.66208	2.99844

[truncated: 4 more sheets: Fig. 4f, Fig. 4g, Fig. 5e, Fig. S5e]
